# Supplementary material for: Hesperetin from Root Extract of Clerodendrum petasites S. Moore Inhibits SARS-CoV-2 Spike Protein S1 Subunit-Induced NLRP3 Inflammasome in A549 Lung Cells via Modulation of the Akt/MAPK/AP-1 Pathway
Source: Int J Mol Sci. 2022 Sep 7;23(18):10346. doi: 10.3390/ijms231810346 (PMC9498987; doi:10.3390/ijms231810346)
Supplement: Supplementary file 1 [file ijms-23-10346-s001.zip]

Archive with 1 entries (1 files):
- ijms-1831719-supplementary.pdf
